# Supplementary material for: Delphi studies in social and health sciences—Recommendations for an interdisciplinary standardized reporting (DELPHISTAR). Results of a Delphi study
Source: PLoS One. 2024 Aug 26;19(8):e0304651. doi: 10.1371/journal.pone.0304651 (PMC11346927; doi:10.1371/journal.pone.0304651)
Supplement: S2 File — (ZIP) [file pone.0304651.s002.zip]

Archive with 7 entries (6 files):
- S2 File/
- S2 File/DELPHISTAR_dataset_R1.sav
- S2 File/DELPHISTAR_dataset_R2.sav
- S2 File/DELPHISTAR_dataset_R3.sav
- S2 File/DELPHISTAR_questionnaire_1.pdf
- S2 File/DELPHISTAR_questionnaire_2.pdf
- S2 File/DELPHISTAR_questionnaire_3.pdf
